# Supplementary material for: Dermal Concentration Versus Systemic Bioavailability of Topical Lidocaine and Tetracaine: An Exploratory Pharmacokinetic Pilot Study in Göttingen Minipigs
Source: Pharmaceutics. 2025 Dec 28;18(1):40. doi: 10.3390/pharmaceutics18010040 (PMC12845211; doi:10.3390/pharmaceutics18010040)
Supplement: Supplementary file 1 [file pharmaceutics-18-00040-s001.zip]

Archive with 1 entries (1 files):
- pharmaceutics-4033237-supplementary.pdf
